# Supplementary material for: Phylogenetic, Structural, and Evolutionary Insights into Pepper NBS-LRR Resistance Genes
Source: Int J Mol Sci. 2025 Feb 20;26(5):1828. doi: 10.3390/ijms26051828 (PMC11899730; doi:10.3390/ijms26051828)
Supplement: Supplementary file 1 [file ijms-26-01828-s001.zip]

Archive with 1 entries (1 files):
- ijms-3470211-supplementary.pdf
